# Supplementary material for: Application of Ultrasound Localization Microscopy in Evaluating the Type 2 Diabetes Progression
Source: Cyborg Bionic Syst. 2025 Mar 10;6:0117. doi: 10.34133/cbsystems.0117 (PMC11893074; doi:10.34133/cbsystems.0117)
Supplement: Supplementary 1 — Movies S1 and S2 [file cbsystems.0117.f1.zip]

Archive with 2 entries (2 files):
- SI_Video_1.mp4
- SI_Video_2_DirectionAnimation.mp4
